# Supplementary material for: Pupal cannibalism by worker honey bees contributes to the spread of deformed wing virus
Source: Sci Rep. 2021 Apr 26;11:8989. doi: 10.1038/s41598-021-88649-y (PMC8076318; doi:10.1038/s41598-021-88649-y)
Supplement: Supplementary file 1 — Supplementary Information. [file 41598_2021_88649_MOESM1_ESM.xlsx]

## Sheet: Title Page
Supplementary Table 1.
Pupal cannibalism by worker honey bees contributes to the spread of Deformed wing virus.
Authors:
Francisco Posada-Florez1, Zachary S. Lamas1,2, David J. Hawthorne2, Yanping Chen1, Jay D. Evans1, Eugene V. Ryabov1
Affiliations:
1 USDA, Agricultural Research Service, Bee Research Lab, Beltsville, MD, USA
2 Department of Entomology, University of Maryland, College Park, MD, USA

## Sheet: Fig. 1. DWV in field pupae.   
DWV and actin mRNA loads in partially cannabilised and capped honey bee pupae collected in field colonies. (Supplement to Fig. 1b)
Supplement to Figure 1b.
Colony No.	Pupa	Varroa in the cell	Log10 [DWV GE per pupa]	Average Log10 [DWV GE/pupa]	Standard Deviation Log10 [DWV GE/pupa]	Actin mRNA Ct	Average Actin mRNA Ct	Standard Deviation Actin mRNA Ct
#7	Capped control pupa	none	5.64803	6.04563	0.445445	19.2352	19.8382	1.37006
#7	Capped control pupa	none	5.38934			18.6207
#7	Capped control pupa	none	5.7161			23.0475
#10	Capped control pupa	none	6.08348			19.0725
#10	Capped control pupa	none	6.85545			18.1378
#10	Capped control pupa	none	6.40223			20.357
#10	Capped control pupa	none	6.43714			19.5784
#10	Capped control pupa	none	6.19258			20.7946
#11	Capped control pupa	none	5.6863			19.7
#7	Partially cannibalised pupa	none	5.95035	7.39431	1.53485	20.1383	19.5998	1.15108
#7	Partially cannibalised pupa	none	5.70091			19.7647
#7	Partially cannibalised pupa	none	6.12997			21.0533
#8	Partially cannibalised pupa	none	10.0177			20.0943
#8	Partially cannibalised pupa	none	7.73188			18.4922
#10	Partially cannibalised pupa	none	6.7724			17.158
#10	Partially cannibalised pupa	present	5.04981			19.3909
#10	Partially cannibalised pupa	present	6.86432			20.9915
#10	Partially cannibalised pupa	present	8.18992			19.315
#10	Partially cannibalised pupa	present	7.78449			19.8483
#10	Partially cannibalised pupa	present	6.1919			19.4242
#10	Partially cannibalised pupa	present	6.70412			19.2063
#11	Partially cannibalised pupa	none	8.79125			18.1357
#11	Partially cannibalised pupa	none	10.5046			19.1911
#11	Partially cannibalised pupa	present	8.53096			20.821

## Sheet: Fig. 2. Experiment A
Experiment A. DWV and GFP RNA loads in the pupae and worker bees.
Supplement to Figure 2c
Sample	Treatment	Log10 [DWV GE per pupa]	Log10 [GFP GE per pupa]
pupa	Pupa cannibalised by "DWV-GFP-group" bees, exposed to mites reaser on DWV-GFP pupa	11.0254	not detected
pupa	Pupa cannibalised by "DWV-GFP-group" bees, exposed to mites reaser on DWV-GFP pupa	10.829	8.1332
Supplement to Figure 2d
Sample	Treatment	Log10 [DWV GE per pupa]	Average Log10 [DWV GE per bee]	Standrd Deviation Log10 [DWV GE per bee]	Log10 [GFP GE per bee]	Average Log10 [GFP GE per bee]	Standrd Deviation Log10 [GFP GE per bee]	Actin mRNA Ct	Average Actin mRNA Ct	Standard Deviation Actin mRNA Ct
worker bee	No Cannibalization Control	10.1608	7.93956	1.57992	not detected			21.4065	22.3247	1.08591
worker bee	No Cannibalization Control	7.77822			not detected			21.8186
worker bee	No Cannibalization Control	6.74994			not detected			22.0991
worker bee	No Cannibalization Control	9.29806			not detected			21.9043
worker bee	No Cannibalization Control	9.45356			not detected			25.3958
worker bee	No Cannibalization Control	6.28846			not detected			23.0445
worker bee	No Cannibalization Control	7.46722			not detected			21.8377
worker bee	No Cannibalization Control	9.44353			not detected			22.5301
worker bee	No Cannibalization Control	10.1031			not detected			21.6968
worker bee	No Cannibalization Control	6.00506			not detected			23.0799
worker bee	No Cannibalization Control	6.56936			not detected			21.0926
worker bee	No Cannibalization Control	5.95741			not detected			21.9905
worker bee	“PBS-group” Cannibalization of PBS mite-exposed pupa	9.54385	9.21007	0.73794	not detected			23.2957	21.5075	1.55701
worker bee	“PBS-group” Cannibalization of PBS mite-exposed pupa	9.42346			not detected			21.3197
worker bee	“PBS-group” Cannibalization of PBS mite-exposed pupa	8.13184			not detected			20.048
worker bee	“PBS-group” Cannibalization of PBS mite-exposed pupa	9.278			not detected			23.1793
worker bee	“PBS-group” Cannibalization of PBS mite-exposed pupa	10.1959			not detected			20.0463
worker bee	“PBS-group” Cannibalization of PBS mite-exposed pupa	8.0867			not detected			23.9353
worker bee	“PBS-group” Cannibalization of PBS mite-exposed pupa	9.7169			not detected			20.9675
worker bee	“PBS-group” Cannibalization of PBS mite-exposed pupa	8.31744			not detected			23.8596
worker bee	“PBS-group” Cannibalization of PBS mite-exposed pupa	9.70938			not detected			19.5444
worker bee	“PBS-group” Cannibalization of PBS mite-exposed pupa	9.36076			not detected			20.3549
worker bee	“PBS-group” Cannibalization of PBS mite-exposed pupa	10.2712			not detected			20.1335
worker bee	“PBS-group” Cannibalization of PBS mite-exposed pupa	8.48547			not detected			21.406
worker bee	“DWV-GFP-group” Cannibalization of DWV-GFP mite-exposed pupa	9.61156	9.35428	0.914979	5.31951	6.1964	0.605153	21.345	21.1823	1.05966
worker bee	“DWV-GFP-group” Cannibalization of DWV-GFP mite-exposed pupa	10.231			5.97636			20.405
worker bee	“DWV-GFP-group” Cannibalization of DWV-GFP mite-exposed pupa	9.65169			6.54528			21.0235
worker bee	“DWV-GFP-group” Cannibalization of DWV-GFP mite-exposed pupa	9.16012			5.49795			21.7235
worker bee	“DWV-GFP-group” Cannibalization of DWV-GFP mite-exposed pupa	9.28051			6.99265			21.633
worker bee	“DWV-GFP-group” Cannibalization of DWV-GFP mite-exposed pupa	8.98206			6.72888			22.4977
worker bee	“DWV-GFP-group” Cannibalization of DWV-GFP mite-exposed pupa	9.82725			6.3927			20.2689
worker bee	“DWV-GFP-group” Cannibalization of DWV-GFP mite-exposed pupa	8.73376			5.20314			23.3884
worker bee	“DWV-GFP-group” Cannibalization of DWV-GFP mite-exposed pupa	10.0781			6.50907			19.2416
worker bee	“DWV-GFP-group” Cannibalization of DWV-GFP mite-exposed pupa	9.99278			6.93318			20.1585
worker bee	“DWV-GFP-group” Cannibalization of DWV-GFP mite-exposed pupa	9.99278			6.06169			21.0683
worker bee	“DWV-GFP-group” Cannibalization of DWV-GFP mite-exposed pupa	6.70981			not detected			21.4342

## Sheet: Fig. 3. Experiment B
Experiment B. DWV and GFP RNA loads in the worker bees. Average log10[GE per bee] for 15 worker bee pools
Cage/Chamber	Treatment group	Log10 [DWV GE per bee]	Average Log10 [DWV GE per bee]	Standrd Deviation Log10 [DWV GE per bee]	Log10 [GFP GE per bee]	Average Log10 [GFP GE per bee]	Standrd Deviation Log10 [GFP GE per bee]	Actin mRNA Ct	Average Actin mRNA Ct	Standard Deviation Actin mRNA Ct
Cage 1 / Donor chamber	Donor - Control (No pupa)	7.83881	7.36902	0.6789	not detected			20.2809	19.4902	1.26164
Cage 2 / Donor chamber	Donor - Control (No pupa)	6.50057			not detected			21.022
Cage 3 / Donor chamber	Donor - Control (No pupa)	6.7668			not detected			20.1398
Cage 4 / Donor chamber	Donor - Control (No pupa)	7.38671			not detected			18.276
Cage 5 / Donor chamber	Donor - Control (No pupa)	8.3522			not detected			17.7322
Cage 6 / Donor chamber	Donor - DWV-GFP (Cannibalized pupa)	9.50603	10.0099	0.303419	9.24121	9.19032	0.141567	19.5831	18.8784	0.444364
Cage 7 / Donor chamber	Donor - DWV-GFP (Cannibalized pupa)	10.2246			9.22479			18.6158
Cage 8 / Donor chamber	Donor - DWV-GFP (Cannibalized pupa)	9.9188			9.1761			19.1611
Cage 9 / Donor chamber	Donor - DWV-GFP (Cannibalized pupa)	10.0002			9.37119			18.317
Cage 10 / Donor chamber	Donor - DWV-GFP (Cannibalized pupa)	10.3997			8.93831			18.715
Cage 1 / Recipient chamber	Recepient - Control (No pupa)	9.87997	8.62963	1.1514	not detected			19.4794	18.7442	0.4785
Cage 2 / Recipient chamber	Recepient - Control (No pupa)	7.55736			not detected			19.1507
Cage 3 / Recipient chamber	Recepient - Control (No pupa)	10.1837			not detected			18.3956
Cage 4 / Recipient chamber	Recepient - Control (No pupa)	7.76898			not detected			18.3876
Cage 5 / Recipient chamber	Recepient - Control (No pupa)	7.75808			not detected			18.3079
Cage 6 / Recipient chamber	Recepient - DWV-GFP (Cannibalized pupa)	8.36952	8.93317	0.904017	6.78503	6.71158	0.163464	19.2539	18.8236	0.577676
Cage 7 / Recipient chamber	Recepient - DWV-GFP (Cannibalized pupa)	9.83139			6.44859			19.4633
Cage 8 / Recipient chamber	Recepient - DWV-GFP (Cannibalized pupa)	10.1563			6.9515			18.2663
Cage 9 / Recipient chamber	Recepient - DWV-GFP (Cannibalized pupa)	7.79891			6.67603			19.1294
Cage 10 / Recipient chamber	Recepient - DWV-GFP (Cannibalized pupa)	8.50979			6.69677			18.005

## Sheet: Fig. 5. Experiment C
Experiment C. DWV and GFP RNA loads in the worker bees.
(Detection levels = 4.0 log10 GE; dpc - days post canibalism
Supplement to Figure 5b. Individual worker bees, cannibal cages.
Treatment group	Log10 [DWV GE per bee]	Average Log10 [DWV GE per bee]	Standrd Deviation Log10 [DWV GE per bee]	Log10 [GFP GE per bee]	Average Log10 [GFP GE per bee]	Standrd Deviation Log10 [GFP GE per bee]	Actin mRNA Ct	Average Actin mRNA Ct	Standard Deviation Actin mRNA Ct
T0 (Time 0)	6.02854	5.38974	0.757273	not detected			17.29	18.456	1.5553
T0 (Time 0)	5.61679			not detected			20.91
T0 (Time 0)	6.4226			not detected			18.83
T0 (Time 0)	not detected			not detected			16.69
T0 (Time 0)	5.54101			not detected			17.51
T0 (Time 0)	5.60975			not detected			21.59
T0 (Time 0)	5.86832			not detected			17.95
T0 (Time 0)	5.25582			not detected			17.62
T0 (Time 0)	5.55462			not detected			17.19
T0 (Time 0)	not detected			not detected			18.98
Group C (No canniblaism control), 4 dpc	not detected	5.19185	1.06813	not detected			16.21	16.078	0.58687
Group C (No canniblaism control), 4 dpc	6.14707			not detected			17.51
Group C (No canniblaism control), 4 dpc	not detected			not detected			16.11
Group C (No canniblaism control), 4 dpc	not detected			not detected			16.55
Group C (No canniblaism control), 4 dpc	6.14741			not detected			16.17
Group C (No canniblaism control), 4 dpc	6.21828			not detected			15.68
Group C (No canniblaism control), 4 dpc	not detected			not detected			15.64
Group C (No canniblaism control), 4 dpc	not detected			not detected			16
Group C (No canniblaism control), 4 dpc	6.2337			not detected			15.53
Group C (No canniblaism control), 4 dpc	5.98022			not detected			15.38
Group T1 (Canniblaism of PBS injected pupa), 4 dpc	5.7689	5.57211	0.588679	not detected			18.21	18.594	1.37376
Group T1 (Canniblaism of PBS injected pupa), 4 dpc	5.94681			not detected			16.24
Group T1 (Canniblaism of PBS injected pupa), 4 dpc	5.7176			not detected			17.53
Group T1 (Canniblaism of PBS injected pupa), 4 dpc	5.84328			not detected			19.98
Group T1 (Canniblaism of PBS injected pupa), 4 dpc	5.09355			not detected			19.19
Group T1 (Canniblaism of PBS injected pupa), 4 dpc	6.07661			not detected			19.2
Group T1 (Canniblaism of PBS injected pupa), 4 dpc	5.49015			not detected			19.52
Group T1 (Canniblaism of PBS injected pupa), 4 dpc	not detected			not detected			17.8
Group T1 (Canniblaism of PBS injected pupa), 4 dpc	6.00398			not detected			17.22
Group T1 (Canniblaism of PBS injected pupa), 4 dpc	5.78021			not detected			21.05
Group T1 (Canniblaism of DWV-GFP infected pupa), 4 dpc	7.6139	7.62732	0.461424	7.38035	7.36826	1.14532	23.77	20.167	2.38973
Group T1 (Canniblaism of DWV-GFP infected pupa), 4 dpc	7.61061			7.6218			19.15
Group T1 (Canniblaism of DWV-GFP infected pupa), 4 dpc	7.48602			7.56473			20.58
Group T1 (Canniblaism of DWV-GFP infected pupa), 4 dpc	7.70015			7.62953			18.1
Group T1 (Canniblaism of DWV-GFP infected pupa), 4 dpc	7.90574			7.98889			21.17
Group T1 (Canniblaism of DWV-GFP infected pupa), 4 dpc	7.62887			7.54021			19.12
Group T1 (Canniblaism of DWV-GFP infected pupa), 4 dpc	7.94149			7.91506			18.68
Group T1 (Canniblaism of DWV-GFP infected pupa), 4 dpc	8.16458			8.15361			18.12
Group T1 (Canniblaism of DWV-GFP infected pupa), 4 dpc	6.36755			not detected			25.14
Group T1 (Canniblaism of DWV-GFP infected pupa), 4 dpc	7.8543			7.88838			17.84
Group C (No canniblaism control), 8 dpc	6.56157	6.43423	0.273765	not detected			16.918	16.8702	0.763292
Group C (No canniblaism control), 8 dpc	6.33098			not detected			16.5164
Group C (No canniblaism control), 8 dpc	6.87569			not detected			16.2519
Group C (No canniblaism control), 8 dpc	6.68305			not detected			18.1597
Group C (No canniblaism control), 8 dpc	6.42917			not detected			16.1436
Group C (No canniblaism control), 8 dpc	6.13157			not detected			16.6834
Group C (No canniblaism control), 8 dpc	6.50974			not detected			16.716
Group C (No canniblaism control), 8 dpc	6.21252			not detected			18.458
Group C (No canniblaism control), 8 dpc	5.92626			not detected			16.7056
Group C (No canniblaism control), 8 dpc	6.68177			not detected			16.1499
Group T1 (Canniblaism of PBS injected pupa), 8 dpc	6.08827	5.7096	0.647343	not detected			22.1399	18.1239	1.96346
Group T1 (Canniblaism of PBS injected pupa), 8 dpc	5.47555			not detected			20.4347
Group T1 (Canniblaism of PBS injected pupa), 8 dpc	3.99887			not detected			16.8616
Group T1 (Canniblaism of PBS injected pupa), 8 dpc	5.74461			not detected			17.1029
Group T1 (Canniblaism of PBS injected pupa), 8 dpc	5.40717			not detected			20.4311
Group T1 (Canniblaism of PBS injected pupa), 8 dpc	5.86486			not detected			16.8579
Group T1 (Canniblaism of PBS injected pupa), 8 dpc	6.05529			not detected			16.4282
Group T1 (Canniblaism of PBS injected pupa), 8 dpc	6.55027			not detected			16.2627
Group T1 (Canniblaism of PBS injected pupa), 8 dpc	5.92602			not detected			17.273
Group T1 (Canniblaism of PBS injected pupa), 8 dpc	5.98507			not detected			17.4471
Group T1 (Canniblaism of DWV-GFP infected pupa), 8 dpc	8.00387	8.79784	1.10798	8.08147	8.50864	0.735494	16.9176	16.5744	0.62117
Group T1 (Canniblaism of DWV-GFP infected pupa), 8 dpc	7.70388			7.85634			17.3396
Group T1 (Canniblaism of DWV-GFP infected pupa), 8 dpc	9.85771			9.3095			15.9957
Group T1 (Canniblaism of DWV-GFP infected pupa), 8 dpc	10.6199			8.99096			17.1415
Group T1 (Canniblaism of DWV-GFP infected pupa), 8 dpc	8.17553			8.26636			16.4298
Group T1 (Canniblaism of DWV-GFP infected pupa), 8 dpc	7.92224			7.88163			16.2274
Group T1 (Canniblaism of DWV-GFP infected pupa), 8 dpc	9.96635			8.99489			17.3548
Group T1 (Canniblaism of DWV-GFP infected pupa), 8 dpc	8.15487			8.20435			16.1396
Group T1 (Canniblaism of DWV-GFP infected pupa), 8 dpc	7.54753			7.51967			15.355
Group T1 (Canniblaism of DWV-GFP infected pupa), 8 dpc	10.0265			9.98126			16.8434
Group C (No canniblaism control), 12 dpc	6.77193	5.66701	1.11485	not detected			18.5743	18.6565	1.1467
Group C (No canniblaism control), 12 dpc	6.62568			not detected			20.5818
Group C (No canniblaism control), 12 dpc	6.60373			not detected			20.4548
Group C (No canniblaism control), 12 dpc	6.25982			not detected			19.2506
Group C (No canniblaism control), 12 dpc	6.20132			not detected			19.1604
Group C (No canniblaism control), 12 dpc	5.936			not detected			17.8406
Group C (No canniblaism control), 12 dpc	not detected			not detected			17.5781
Group C (No canniblaism control), 12 dpc	not detected			not detected			18.3469
Group C (No canniblaism control), 12 dpc	6.27164			not detected			16.9109
Group C (No canniblaism control), 12 dpc	not detected			not detected			17.8667
Group T1 (Canniblaism of PBS injected pupa), 12 dpc	6.12539	5.73171	0.641225	not detected			19.272	17.6401	1.21221
Group T1 (Canniblaism of PBS injected pupa), 12 dpc	5.52165			not detected			16.2394
Group T1 (Canniblaism of PBS injected pupa), 12 dpc	6.34648			not detected			18.5666
Group T1 (Canniblaism of PBS injected pupa), 12 dpc	not detected			not detected			16.488
Group T1 (Canniblaism of PBS injected pupa), 12 dpc	5.45157			not detected			17.0994
Group T1 (Canniblaism of PBS injected pupa), 12 dpc	6.17225			not detected			16.4507
Group T1 (Canniblaism of PBS injected pupa), 12 dpc	6.00756			not detected			18.2776
Group T1 (Canniblaism of PBS injected pupa), 12 dpc	5.78586			not detected			19.4262
Group T1 (Canniblaism of PBS injected pupa), 12 dpc	5.74564			not detected			16.2099
Group T1 (Canniblaism of PBS injected pupa), 12 dpc	6.16073			not detected			18.3711
Group T1 (Canniblaism of DWV-GFP infected pupa), 12 dpc	10.6316	8.36005	1.07699	8.17071	8.13662	0.790553	19.8852	17.1093	1.02557
Group T1 (Canniblaism of DWV-GFP infected pupa), 12 dpc	8.43329			8.75076			17.4087
Group T1 (Canniblaism of DWV-GFP infected pupa), 12 dpc	7.40785			7.35071			17.6065
Group T1 (Canniblaism of DWV-GFP infected pupa), 12 dpc	7.22126			6.99438			16.3636
Group T1 (Canniblaism of DWV-GFP infected pupa), 12 dpc	7.49497			7.50351			16.6031
Group T1 (Canniblaism of DWV-GFP infected pupa), 12 dpc	10.0066			9.94659			16.9279
Group T1 (Canniblaism of DWV-GFP infected pupa), 12 dpc	7.61729			7.71798			16.7804
Group T1 (Canniblaism of DWV-GFP infected pupa), 12 dpc	8.0589			8.2654			16.3539
Group T1 (Canniblaism of DWV-GFP infected pupa), 12 dpc	8.111			8.29319			16.1374
Group T1 (Canniblaism of DWV-GFP infected pupa), 12 dpc	8.61775			8.37294			17.0268
Supplement to Figure 5c. Pools of 50 worker bees, recipient cages.
Treatment group	Log10 [DWV GE per bee]	Average Log10 [DWV GE per bee]	Standrd Deviation Log10 [DWV GE per bee]	Log10 [GFP GE per bee]	Average Log10 [GFP GE per bee]	Standrd Deviation Log10 [GFP GE per bee]	Actin mRNA Ct	Average Actin mRNA Ct	Standard Deviation Actin mRNA Ct
Group C Recipient bees (No canniblaism control) Cage 101	5.81884	5.24143	0.694375	not detected			18.963	19.4288	1.05007
Group C Recipient bees (No canniblaism control) Cage 102	4.15107			not detected			17.5835
Group C Recipient bees (No canniblaism control) Cage 103	4.73743			not detected			18.0055
Group C Recipient bees (No canniblaism control) Cage 104	5.65851			not detected			20.0755
Group C Recipient bees (No canniblaism control) Cage 105	5.95361			not detected			21.2448
Group C Recipient bees (No canniblaism control) Cage 106	4.78882			not detected			19.1466
Group C Recipient bees (No canniblaism control) Cage 107	4.34223			not detected			19.1525
Group C Recipient bees (No canniblaism control) Cage 108	5.38757			not detected			20.0954
Group C Recipient bees (No canniblaism control) Cage 109	5.18326			not detected			20.4497
Group C Recipient bees (No canniblaism control) Cage 110	6.39292			not detected			19.5713
Group T1 Recipient bees (Canniblaism of PBS injected pupa) Cage 111	4.72667	5.30783	0.866832	not detected			18.3527	19.1533	0.865446
Group T1 Recipient bees (Canniblaism of PBS injected pupa) Cage 112	4.71293			not detected			19.0452
Group T1 Recipient bees (Canniblaism of PBS injected pupa) Cage 113	4.96098			not detected			18.1629
Group T1 Recipient bees (Canniblaism of PBS injected pupa) Cage 114	4.70305			not detected			18.8203
Group T1 Recipient bees (Canniblaism of PBS injected pupa) Cage 115	7.28966			not detected			18.0925
Group T1 Recipient bees (Canniblaism of PBS injected pupa) Cage 116	4.42095			not detected			18.6809
Group T1 Recipient bees (Canniblaism of PBS injected pupa) Cage 117	4.70741			not detected			19.6093
Group T1 Recipient bees (Canniblaism of PBS injected pupa) Cage 118	5.77106			not detected			20.6773
Group T1 Recipient bees (Canniblaism of PBS injected pupa) Cage 119	6.31859			not detected			20.4156
Group T1 Recipient bees (Canniblaism of PBS injected pupa) Cage 120	5.46698			not detected			19.6759
Group T2 Recipient bees (Canniblaism of DWV-GFP infected pupa) Cage 121	9.79667	9.42721	1.00936	4.97601	6.93075	0.865399	19.0006	19.9523	0.741666
Group T2 Recipient bees (Canniblaism of DWV-GFP infected pupa) Cage 122	9.49556			7.63914			19.7255
Group T2 Recipient bees (Canniblaism of DWV-GFP infected pupa) Cage 123	9.13596			7.59662			20.8286
Group T2 Recipient bees (Canniblaism of DWV-GFP infected pupa) Cage 124	10.0136			7.59631			20.0054
Group T2 Recipient bees (Canniblaism of DWV-GFP infected pupa) Cage 125	6.75302			5.91286			19.4702
Group T2 Recipient bees (Canniblaism of DWV-GFP infected pupa) Cage 126	9.06159			6.86012			20.6836
Group T2 Recipient bees (Canniblaism of DWV-GFP infected pupa) Cage 127	9.62461			6.42901			20.1723
Group T2 Recipient bees (Canniblaism of DWV-GFP infected pupa) Cage 128	10.8415			7.64074			18.5989
Group T2 Recipient bees (Canniblaism of DWV-GFP infected pupa) Cage 129	9.93662			7.03948			20.0279
Group T2 Recipient bees (Canniblaism of DWV-GFP infected pupa) Cage 130	9.61289			7.61724			21.0105
